# Supplementary material for: A Cluster Analysis of the Acceptance of a Contact Tracing App—The Identification of Profiles for the Italian Immuni Contact Tracing App
Source: Healthcare (Basel). 2022 May 11;10(5):888. doi: 10.3390/healthcare10050888 (PMC9140954; doi:10.3390/healthcare10050888)
Supplement: Supplementary file 1 [file healthcare-10-00888-s001.zip]

Archive with 1 entries (1 files):
- healthcare-1695432-supplementary.pdf
